# Supplementary material for: The Phenomenology of Offline Perception: Multisensory Profiles of Voluntary Mental Imagery and Dream Imagery
Source: Vision (Basel). 2025 Apr 21;9(2):37. doi: 10.3390/vision9020037 (PMC12015918; doi:10.3390/vision9020037)
Supplement: Supplementary file 1 [file vision-09-00037-s001.zip]

Archive with 1 entries (1 files):
- vision-3568760-supplementary.pdf
